# Supplementary material for: Association of Air Pollution and Socioeconomic Deprivation with Depression and Pain
Source: Int J Environ Res Public Health. 2026 Apr 22;23(5):543. doi: 10.3390/ijerph23050543 (PMC13207363; doi:10.3390/ijerph23050543)
Supplement: Supplementary file 1 [file ijerph-23-00543-s001.zip]

Archive with 1 entries (1 files):
- ijerph-4180194-supplementary.pdf
